# Supplementary material for: Metal-Organic Frameworks Offering Tunable Binary Active Sites toward Highly Efficient Urea Oxidation Electrolysis
Source: Research (Wash D C). 2022 Jun 27;2022:9837109. doi: 10.34133/2022/9837109 (PMC9275073; doi:10.34133/2022/9837109)
Supplement: Supplementary Materials — Figure S1. (a) Weight ratios of Ni and Mn for various NiMn-BDC electrodes. (b) Molar ratios of Mn:Ni for various NiMn-BDC electrodes. Figure S2. Photographs of (a) Ni-BDC, (b) NiMn0.12-BDC, (c) NiMn0.13-BDC, (d) NiMn0.14-BDC, (e) NiMn0.16-BDC, and (f) NiMn0.19-BDC. Figure S3. SEM images of (a) Ni-BDC, (b) NiMn0.12-BDC, (c) NiMn0.13-BDC, (d) NiMn0.16-BDC, (e) NiMn0.19-BDC, and (f) Mn-BDC. Figure S4. HRTEM image of Ni-BDC. Figure S5. (a) XRD patterns of the as-prepared Ni-BDC and the simulated Ni-BDC MOF. (b) FT-IR spectra of Ni-BDC and NiMn0.14-BDC. Figure S6. X-band EPR spectra of Ni-BDC and NiMn0.14-BDC. Figure S7. (a) BET surface area and (b) pore size distribution of Ni-BDC and NiMn0.14-BDC. Figure S8. (a) XPS survey spectrum of NiMn0.14-BDC. (b) High-resolution O 1s XPS spectra of Ni-BDC and NiMn0.14-BDC. Figure S9. EXAFS spectra of Ni-BDC, NiMn0.14-BDC, and reference materials at the Mn K-edge. Figure S10. The Ni K-edge EXAFS fitting results of Ni-O bonds for Ni-BDC at (a) R space and (b) K space. The Ni K-edge EXAFS fitting results of Ni-O bonds for NiMn0.14-BDC at (c) R space and (d) K space. The Mn K-edge EXAFS fitting results of Mn-O bonds for NiMn0.14-BDC at (e) R space and (f) K space. Figure S11. (a) 95%-iR corrected LSV curves and (b) CV curves of Mn-BDC in 1 M KOH+0.33 M urea. Figure S12. CV curves with different scan rates of (a) Ni-BDC, (b) NiMn0.12-BDC, (c) NiMn0.13-BDC, (d) NiMn0.14-BDC, (e) NiMn0.16-BDC, and (f) NiMn0.19-BDC. Figure S13. Tafel plots of the obtained samples in 1 M KOH electrolyte with 0.33 M urea. Figure S14. Equivalent circuit model toward Nyquist plots of catalysts. Figure S15. TOF plots at a cell voltage of 1.4 V for Ni-BDC and NiMn0.14-BDC. Figure S16. 95%-iR corrected LSV curves of NiMn0.14-MOF in 1 M KOH electrolyte with and without 0.33 M urea. Figure S17. The related color changes of urea solution with an initial concentration of (a) 0.0033 M, (b) 0.033 M and (c) 0.33 M degraded at different times. Figure S18. Standard curv [file 9837109.f1.zip]

Archive with 2 entries (2 files):
- Movie S1.mp4
- NiMn-BDC-Research-SI-revised-clean.pdf
